# Supplementary material for: Genetic Diversity, Population Structure and Subset Development in a Sesbania sesban Collection
Source: Plants (Basel). 2022 Dec 20;12(1):13. doi: 10.3390/plants12010013 (PMC9823922; doi:10.3390/plants12010013)
Supplement: Supplementary file 1 [file plants-12-00013-s001.zip]

Archive with 2 entries (2 files):
- Supplemenatary Figures.docx
- Supplementary Table S1 Passport data of the Sesbania sesban collection.xlsx
