# Supplementary material for: Genetic Diversity, Population Structure and Subset Development in a Sesbania sesban Collection
Source: Plants (Basel). 2022 Dec 20;12(1):13. doi: 10.3390/plants12010013 (PMC9823922; doi:10.3390/plants12010013)
Supplement: Supplementary file 1 [file plants-12-00013-s001.zip › Supplementary Table S1 Passport data of the Sesbania sesban collection.xlsx]

## Sheet: Sheet1
Acc	DOI	SUBTAXA	GRIN_NAME	Country of origin	latitude	longitude	elevation	Collection site
920	10.18730/G7QE=		Sesbania sesban	Tanzania	-1.3821	34.2823		12.3 km from Tarime towards Soronera near small village.
988	10.18730/G854X		Sesbania sesban	Rwanda	-2.29	30.19	1400	5 km SW of ISAR station Karama in station grounds
1177	10.18730/FQNJK		Sesbania sesban	Tanzania	-6.6503	37.6212	360	11.4 km from Morogoro towards Dodoma on a scrapped surface near the road.
1178	10.18730/FQNXY		Sesbania sesban	Tanzania	-6.3833	37.3	430	26 km before Maboya on the Morogoro-Dodoma road by the road culvert.
1179	10.18730/FQP73		Sesbania sesban	Tanzania	-6.3667	37.2667	680	11.7 km before Maboya on the Morogoro-Dodoma road on a hilly woodland.
1180	10.18730/FQPKF		Sesbania sesban	Tanzania	-6.3483	36.4813	900	41.3 km from Kongwa towards Mpwapwa on a depression near a mountain
1188	10.18730/FQS6R		Sesbania sesban	Tanzania	-8.0833	34.7833	1520	4.2 km from Makambako towards Mbeya on a depression
1189	10.18730/FQSG$		Sesbania sesban	Tanzania	-8.7963	34.3132	1300	39.4 km from Makambako towards Mbeya 15.3 km before Igawa.
1190	10.18730/FQST7		Sesbania sesban	Tanzania	-8.7628	34.3765	1060	0.8 km from Igawa towards Mbeya by the side of Mbarale River
1191	10.18730/FQT5J		Sesbania sesban	Tanzania	-8.8413	34.1676	1050	25.7 km from Igawa towards Mbeya by the edge of a river
1192	10.18730/FQTGX		Sesbania sesban	Tanzania	-8.7646	34.3955	1080	71.5 km before Mbeya on the Iringa-Mbeya road at Chimala township.
1193	10.18730/FQTV3		Sesbania sesban	Tanzania	-8.8324	33.8688	1060	54 km from Mbeya towards Iringa at the edge of a river.
1194	10.18730/FQV6E		Sesbania sesban	Tanzania	-8.9513	33.17	1180	34.6 km from Mbeya towards Mlowe on a steep sided valley.
1195	10.18730/FQVGR		Sesbania sesban	Tanzania	-9.1166	32.9237	1550	44.7 km from Mbeya towards Vwavwa on a lower terrace of a hill
1198	10.18730/FQWHM		Sesbania sesban	Tanzania	-9.2603	32.8483	1380	6.5 km before Tunduma on the Mbeya-Tunduma road on open grassland
1200	10.18730/FQX97		Sesbania sesban	Tanzania	-8.1648	31.6651	1350	41.1 km before Laela on the Mbeya-Sumbawanga road by the edge of river Momba.
1201	10.18730/FQXMJ		Sesbania sesban	Tanzania	-8.33	32.3	810	48.3 km from Laela towards Lake Rukwa 2.7 km before Kipeta village at the edge of a river.
1203	10.18730/FQY92		Sesbania sesban	Tanzania	-8.491	32.823	800	An island in S Lake Rukwa
1208	10.18730/FQZWG		Sesbania sesban	Tanzania	-7.9458	31.871	800	Approximately some 45 minutes sailing towards the N part of Lake Rukwa.
1214	10.18730/FR1Q1		Sesbania sesban	Tanzania	-5.064	30.3179	975	11 km from Uvinza along the edges of Malagarasi River
1215	10.18730/FR21B		Sesbania sesban	Tanzania	-4.9191	29.6036	780	Kigoma at the beach of Lake Tanganyika near the CCM office
1216	10.18730/FR2BN		Sesbania sesban	Tanzania	-4.9191	29.6036	780	Kigoma at the beach of Lake Tanganyika
1221	10.18730/FR3V*		Sesbania sesban	Tanzania	-4.0411	30.5473	1120	60.1 km from Kibondo towards Kasulu along the upper Malagarasi river
1228	10.18730/FR5TN		Sesbania sesban	Tanzania	-1.85	31.65	1200	1 km before Muleba on the Biharamulo-Bukoba road Rubungo township
1229	10.18730/FR64Z		Sesbania sesban	Tanzania	-1.1833	31.7333	1110	44.7 km from Muleba towards Bukoba near a village.
1231	10.18730/FR6SF		Sesbania sesban	Tanzania	-1.2977	31.4425	1090	5 km from Kyaka towards Karagwe along Muesa River
1232	10.18730/FR6ZN		Sesbania sesban	Tanzania	-1.2977	31.4425	1090	5 km form Kyaka towards Karagwe along Muesa River edges.
1236	10.18730/FR84N		Sesbania sesban	Tanzania	-2.583	30.904	1300	138.4 km from Karagwe towards Biharamulo 8.4 km from the junction of the high-ways.
1237	10.18730/FR8EZ		Sesbania sesban	Tanzania	-2.641	30.994	1280	154 km from Karagwe towards Biharamulo 24.3 km from the junction of the high-ways.
1238	10.18730/FR8R4		Sesbania sesban	Tanzania	-2.878	31.128	1280	46 km from Biharamulo towards Karagwe 38 km past the junction of the roads leading to Kahama Burundi and Biharamulo.
1246	10.18730/FRAY0		Sesbania sesban	Tanzania	-2.6575	32.6592	1100	38.8 km from Geita towards Mwanza dry shrubland near the road.
1250	10.18730/FRC2U		Sesbania sesban	Tanzania			1080	Beach of Sanane Island in Lake Victoria near Mwanza.
1256	10.18730/FRE1S		Sesbania sesban	Tanzania	-4.3873	34.3092	1400	80 km from Singida towards Shinyanga collected from plants kept for hedge
1259	10.18730/FREXG		Sesbania sesban	Tanzania	-4.0333	35.7667	1000	18 km from Babati towards Arusha on a plain shrubland past a river
1261	10.18730/FRFM2		Sesbania sesban	Tanzania	-3.896	35.818	940	2.4 km from Buyuni towards Arusha on a plain woodland.
1262	10.18730/FRFYC		Sesbania sesban	Tanzania	-3.787	35.862	920	15.6 km from Buyuni towards Arusha along road culvert.
1264	10.18730/FRGJ*		Sesbania sesban	Tanzania	-3.721	35.904	940	31.2 km from Makuyuni towards Babate near Phosphate Factory.
1265	10.18730/FRGW5		Sesbania sesban	Tanzania	-3.374	35.873	910	33.5 km from Makuyuni towards Ngorongoro 1.7 km before Mtowambo
1275	10.18730/FRM60		Sesbania sesban	Tanzania	-4.3333	37.5	600	70 km from Same in Pangani
1276	10.18730/FRME8		Sesbania sesban	Tanzania	-4.3333	37.5	600	70 km from Same in Pangani
1280	10.18730/FRNM9		Sesbania sesban	Tanzania	-4.3333	37.5167	600	70 km from Same in Pangani valley
1281	10.18730/FRNWH		Sesbania sesban	Tanzania	-4.3667	38.05	400	66 km from Mombo towards Arusha near Mkomazi.
1282	10.18730/FRP6V		Sesbania sesban	Tanzania	-4.3667	38.05	400	66 km from Mombo towards Arusha near Mkomazi
1283	10.18730/FRPG0		Sesbania sesban	Tanzania	-4.3667	38.05	400	66 km from Mombo towards Arusha near Mkomazi
1284	10.18730/FRPTA		Sesbania sesban	Tanzania	-4.3667	38.05	400	66 km from Mombo towards Arusha near Mkomazi
1285	10.18730/FRQ4M		Sesbania sesban	Tanzania	-4.65	38.75	400	1.3 km from Mkomazi towards Mombo
1286	10.18730/FRQDX		Sesbania sesban	Tanzania	-4.65	38.0833	400	1.5 km from Mkomazi towards Mombo
1287	10.18730/FRQR3		Sesbania sesban	Tanzania	-4.7667	38.1833	400	19 km from Mombo towards Arusha
1288	10.18730/FRR3E		Sesbania sesban	Tanzania	-4.8	38.2167	390	14 km from Mombo towards Arusha.
1289	10.18730/FRRDR		Sesbania sesban	Tanzania	-4.9333	38.3	385	4 km from Mombo towards Tanga near a sisal factory.
1290	10.18730/FRRP~		Sesbania sesban	Tanzania	-5.1188	38.3774	350	27.5 km from Mombo towards Tanga along the beach of lower Ruvu river.
1291	10.18730/FRRZ5		Sesbania sesban	Tanzania	-5.2698	38.6292	220	15.4 km from Segera towards Tanga
1292	10.18730/FRS8E		Sesbania sesban	Tanzania	-5.2492	38.6673	235	52.7 km from Tanga towards Arusha at the beach of a river near Hale township.
1293	10.18730/FRSGP		Sesbania sesban	Tanzania	-4.55	37.7	625	63 km SW of Same 16.2 km W of the Arusha-Tanga highway at the beach of a lake
1294	10.18730/FRST*		Sesbania sesban	Tanzania	-4.55	37.7	625	63 km SW of Same 16.2 km W of the Arusha-Tanga highway at the beach of a lake
1295	10.18730/FRT23		Sesbania sesban	Tanzania	-4.55	37.7	625	63 km SW of Same 16.2 km W of the Arusha-Tanga highway at the beach of a lake
1296	10.18730/FRTAB		Sesbania sesban	Tanzania	-4.55	37.7	625	63 km SW of Same 16.2 km W of the Arusha-Tanga highway at the beach of a lake.
1297	10.18730/FRTJK		Sesbania sesban	Tanzania	-4.55	37.7	625	63 km SW of Same 16.2 km W of the Arusha-Tanga highway at the beach of a lake.
1298	10.18730/FRTXY		Sesbania sesban	Tanzania	-4.55	37.7	625	63 km SW of Same 16.2 km W of the Arusha-Tanga highway at the beach of a lake.
1299	10.18730/FRV3U		Sesbania sesban	Tanzania	-4.55	37.7	625	63 km SW of Same 16.2 km W of the Arusha-Tanga highway at the beach of a lake.
1300	10.18730/FRVB7		Sesbania sesban	Tanzania	-4.513	37.793	615	60 km SW of Same 16.2 km W of the Arusha-Tanga highway at the beach of a lake.
1301	10.18730/FRVC8		Sesbania sesban	Tanzania	-4.55	37.7	625	60 km SW of Same 16.2 km W of the Arusha-Tanga highway at the beach of a lake.
1302	10.18730/FRVD9		Sesbania sesban	Tanzania	-4.55	37.7	840	Kisaranga river Beach just N of Kisaranga township
1303	10.18730/FRVEA		Sesbania sesban	Tanzania	-4.55	37.7	700	27.4 km from Moshi towards Tanga 21.7 km from the junction of the Thaveta and Moshi roads.
1304	10.18730/FRVFB		Sesbania sesban	Tanzania	-4.55	37.7	710	17 km from Moshi towards Tanga on the road side.
2000	10.18730/FYRK*		Sesbania sesban	Ethiopia	8.35	39.33	1750
2007	10.18730/FYTY~		Sesbania sesban	Ethiopia	5.822	38.018	1320	14 km from Amaro Kelo town towards Fiseha Genet Gelona River.
2012	10.18730/FYWPF		Sesbania sesban	Ethiopia	6.075	38.198	2100	57 km from Amaro Kelo town towards Fiseha Genet 17 km from Tore town.
2021	10.18730/FYZS3		Sesbania sesban	Ethiopia	5.3667	39.5333	1420	13 km from Negele Borena towards K.Mengist 107 km from K.Mengist
2024	10.18730/FZ0S=		Sesbania sesban	Ethiopia	5.4667	39.4833	1470	19 km from Negele Borana towards K.Mengist
2055	10.18730/FZBC4		Sesbania sesban	Ethiopia	10.9833	36.4333	1700	8 km from Chagne towards Pawe.
2057	10.18730/FZC2T		Sesbania sesban	Ethiopia	11	36.4	1740	12 km from Chagne towards Pawe just before the range of mountains.
2066	10.18730/FZF5E		Sesbania sesban	Ethiopia	10.9833	36.3667	1700	15 km from Chagne towards Pawe.
2069	10.18730/FZG6A		Sesbania sesban	Ethiopia	11.15	36.0667	1200	54 km from Chagne towards Pawe.
2076	10.18730/FZJME		Sesbania sesban	Ethiopia	10.09	38.18	1400	87 km from Debre Markos towards Addis Ababa 3 km before Abay Bridge 1st Abay Gorge
8740	10.18730/G7HPU		Sesbania sesban	Ethiopia	6.4167	37.2	1120	50 km before Felege Neway on both sides of the road 389 km from Addis Ababa towards Felege Neway.
9043	10.18730/G7MKJ		Sesbania sesban	Ethiopia	7.0833	38.5	1680	E shore of Lake Awassa 3 km S of Wabe Shebelle Hotel
9164	10.18730/G7PNA		Sesbania sesban	Ethiopia	7.9333	38.7167	1550	162 km from Addis Ababa towards Shashemane Lake Zwai shore
9265	10.18730/G7RT5		Sesbania sesban	Unknown
10375	10.18730/FPEFT		Sesbania sesban	Ethiopia	6.1	37.6167	1200	13 km from Bekele Molla Hotel on road to Soddo just after a small bridge over stream on right side of road
10379	10.18730/FPEKY		Sesbania sesban	Ethiopia	6.4167	37.3667	1470	79.3 km from WADU head quarters Soddo on road to Gofa on right side of road
10381	10.18730/FPEN*		Sesbania sesban	Ethiopia	7.63	38.7	1621	Bekele Mola Hotel S end of Lake Langano
10521	10.18730/FPJQE		Sesbania sesban	Ethiopia	6.8333	37.7667	1925	200 m from Arba Minch road soon after WADU livestock office on the turn to ILCA forage trial site and WADU dairy farm
10639	10.18730/FPNT2		Sesbania sesban	Ethiopia	7.75	36.5667	1640	8.7 km from Agaro towards Bedele
10865	10.18730/FPW8Q		Sesbania sesban	Unknown
11087	10.18730/FQ0YS		Sesbania sesban	Ethiopia	5.54	38.25	1350	12 km E of Tepi on the new road towards Bonga
13076	10.18730/FRW3Z		Sesbania sesban	Kenya	-0.4	36.25	1890	141 km from Nairobi towards Nakuru 22 km before Nakuru near Lake Elmentata about 300m from the junction of the road.
13144	10.18730/FRXRA		Sesbania sesban	Kenya	0.5833	34.5667	1450	1.3 km from Bungoma towards Webuye
13261	10.18730/FS0HS		Sesbania sesban	Kenya	-0.0167	34.7333	1200	13.6 km from Kisumu towards Nandi hills
13279	10.18730/FS103		Sesbania sesban	Kenya	-1.2	36.9667	1500	57.8 km from Nairobi centre of town towards Mombasa at the edge of river Athi
13444	10.18730/FS56T		Sesbania sesban	Ethiopia	5.2167	39.7667	1650	26 km SE of Negele towards Filtu
13491	10.18730/FS6FY		Sesbania sesban	Ethiopia	6.1333	37.5833	1860	16 km S of Chencha towards Arba Minch
13516	10.18730/FS79K		Sesbania sesban	Ethiopia	6.4	37.1	1150	46 km NE of Sawla towards Soddo
13581	10.18730/FS944		Sesbania sesban	Ethiopia	8.93	40.07	1080	12 km SW of Awash on road towards Nazreth
13750	10.18730/FSE1D		Sesbania sesban	Ethiopia	11.26	36.26	1230	29 km W of Mandura village along road from Chagni to Guba
13765	10.18730/FSEFV		Sesbania sesban	Ethiopia	11.5	37.5833	1720	Tislsat edge of the village on the compound of the hydroelectric power station
13887	10.18730/FSH96		Sesbania sesban	Niger	12.256	2.391	270	5 km E of Tapoa Hotel near Mekrou River
14014	10.18730/FSKQA		Sesbania sesban	Ethiopia	6.8556	37.7622	2016	Aroge Arada in front of Comprehensive high school about 200 m from the main road to old town
15018	10.18730/FTAVA	var. bicolor	Sesbania sesban var. bicolor	Taiwan
15019	10.18730/FTAWB		Sesbania sesban	DR Congo
15020	10.18730/FTAXC	subsp. sesban	Sesbania sesban subsp. sesban	Kenya
15021	10.18730/FTAYD		Sesbania sesban	Uganda
15022	10.18730/FTAZE		Sesbania sesban	Rwanda
15023	10.18730/FTB0F		Sesbania sesban	Indonesia
15024	10.18730/FTB1G	subsp. sesban	Sesbania sesban subsp. sesban	India
15025	10.18730/FTB2H	subsp. sesban	Sesbania sesban subsp. sesban	Pakistan
15035	10.18730/FTBBT		Sesbania sesban	Mauritius
15036	10.18730/FTBCV		Sesbania sesban	Uganda
15037	10.18730/FTBDW	subsp. sesban	Sesbania sesban subsp. sesban	Egypt
15077	10.18730/FTC6G		Sesbania sesban	India
15364	10.18730/FTMJS		Sesbania sesban	Kenya	-0.7333	36.4333	1890	Lake Naivasha margin at Lake Naivasha Hotel
15368	10.18730/FTMPX		Sesbania sesban	Kenya	-0.3667	36.0833	1730	At the edge of Lake Nakuru close to the hippo pools
15525	10.18730/FTS4Q		Sesbania sesban	Unknown
16514	10.18730/FVJY=		Sesbania sesban	Central African Republic	8.4833	21.2167	600	Parc Nacional de Manovo-Gounda-St.Floris.
16626	10.18730/FVPB~		Sesbania sesban	Namibia	-17.2167	12.4167	250	On banks of Cunene River, at N end of Marienfluss Valley. Most W. side adjacent to Hartmann's mountains
16841	10.18730/FVWSH	subsp. sesban	Sesbania sesban subsp. sesban	Egypt	25.2667	32.5	102	Isna town roadside garden on N side of town
16842	10.18730/FVWTJ	subsp. sesban	Sesbania sesban subsp. sesban	Egypt	25.6833	32.4	255	From around ticket office Valley of the Queens near Luxor
16843	10.18730/FVWVK	subsp. sesban	Sesbania sesban subsp. sesban	Egypt	25.7333	32.65	78	Karnak temple, Karnak near Luxor
17308	10.18730/FWB1X		Sesbania sesban	Uganda	0.45	33.2333	1175	Lake Victoria left hand bank at the point where the River Nile begins
17312	10.18730/FWB5~	var. bicolor	Sesbania sesban var. bicolor	Unknown
17313	10.18730/FWB6$		Sesbania sesban	Unknown
17314	10.18730/FWB7=	var. bicolor	Sesbania sesban var. bicolor	Unknown
17315	10.18730/FWB8U	var. bicolor	Sesbania sesban var. bicolor	Unknown
17316	10.18730/FWB90		Sesbania sesban	India	29.6901	76.9818	251	Centre Saline research Station Karnal
17317	10.18730/FWBA1	subsp. sesban	Sesbania sesban subsp. sesban	India	18.5809	73.9189	587	BAIF Central Research Station, Urulikanchan
17326	10.18730/FWBKA		Sesbania sesban	Zambia	-15.75	26.05	1120	Just below Iteshin-Telin down on Kafue river
17328	10.18730/FWBNC		Sesbania sesban	Zambia	-15.25	27.8333	1010	Mwambezhi river, just below bridge on Mumbwa - Lusaka road, 95 km from turn off of Iteshi - Teshi road on way to Lusaka
17335	10.18730/FWBWK		Sesbania sesban	Zambia	-8.6667	31.1667	800	Along the edges of lake Tanganyika at Mpulumgu fishing camp (western side)
17336	10.18730/FWBXM		Sesbania sesban	Zambia	-8.7167	31.1333	800	Along lake Tanganyika to the East of Mpulumgu down Chuhulula village
17341	10.18730/FWC2S		Sesbania sesban	Zambia	-11.3333	29.5833	1120	Along the shore of lake Bangweulu from the Beach Guest House going northwards at Samfya
17342	10.18730/FWC3T		Sesbania sesban	Zambia	-11.8333	29.8333	1160	125 km from Samfya towards Serenje at Kulaga Mukoso bridge
17349	10.18730/FWCA~		Sesbania sesban	Malawi	-15.45	34.8667	400	Around Kamuzu bridge (towards Matope) beside Shire river on Blantyre - Matope road (area called Zalewa)
17354	10.18730/FWCF1		Sesbania sesban	Malawi	-14.55	35.2167	472	Mpingantila near Mangoche
17355	10.18730/FWCG2		Sesbania sesban	Malawi	-14.3	35.1333	474	Ndomo club Makokola
17356	10.18730/FWCH3		Sesbania sesban	Malawi	-14.6167	35.3167	472	Near Kadewele, lake Malombe
17363	10.18730/FWCRA		Sesbania sesban	Malawi	-14.3	34.1667	1400	Post Dedza (near Chimbiya Trading Centre, 1 km towards Blantyre)
17364	10.18730/FWCSB		Sesbania sesban	Malawi	-14.0167	33.35	1150	Site (a) 63.4 km from C.A.S., site (b) 36.4 km from C.A.S., (c) 30.4 km from C.A.S. on Lilongwe - Chipata road
17365	10.18730/FWCTC		Sesbania sesban	Malawi	-13.6667	34.5833	415	Lifuwu, on beach front of Lake Malawi (area is near Senga hills)
17366	10.18730/FWCVD		Sesbania sesban	Malawi	-13.15	34.3333	474	Near Chongole village, near entrance of the Chia lagoon
17367	10.18730/FWCWE		Sesbania sesban	Malawi	-11.85	34.1833	474	Chinteche (at Katoto beach), S of the motel on a rocky peninsula
17368	10.18730/FWCXF		Sesbania sesban	Malawi	-10.65	34.2	474	4-5 km N of Chiweta near Chombe motel on the lake edge
17369	10.18730/FWCYG		Sesbania sesban	Malawi	-10.4833	34.2	480	24 km N of Chombe motel near Chiweta Hangarawe
17370	10.18730/FWCZH		Sesbania sesban	Malawi	-10.4333	34.25	474	Chilumba bay near the wharf area
17407	10.18730/FWE5J		Sesbania sesban	Botswana	-19.0833	23.1167	925	Small pan in Moremi Wildlife Reserve, 4 km from Maquee gate towards 3rd bridge
17422	10.18730/FWEM~		Sesbania sesban	Namibia	-17.2667	12.45	300	Kunene river banks at mouth of Marienfluss (Otjinungua)
17424	10.18730/FWEP=		Sesbania sesban	Namibia	-17	13.25	550	Kunene river banks at Epupa falls
17425	10.18730/FWEQU		Sesbania sesban	Namibia	-16.9833	13.2833	600	Kunene river banks, 4 km from Epupa falls on track to Ruacana
17804	10.18730/FWRFF		Sesbania sesban	Nigeria	10.5333	8.2333	580	32 km from ILCA, 2 km from Bwuhu, 1km after bridge.
18460	10.18730/FX8KD		Sesbania sesban	Tanzania	-6.3333	37.8333	420	45 km NW of Morogoro on rd to Dodoma. At edges of Wami River.
18490	10.18730/FX9G5		Sesbania sesban	Tanzania	-3.718	35.907	1000	59 km N of Babati on rd to Arusha.
23686	10.18730/G2MP7		Sesbania sesban	Niger
23688	10.18730/G2MR9	subsp. sesban	Sesbania sesban subsp. sesban	Venezuela
23689	10.18730/G2MSA	var. bicolor	Sesbania sesban var. bicolor	Pakistan
23690	10.18730/G2MTB		Sesbania sesban	Pakistan
23691	10.18730/G2MVC	var. bicolor	Sesbania sesban var. bicolor	India
23693	10.18730/G2MXE	var. nubica	Sesbania sesban var. nubica	Myanmar	21.95	96.0667	69	GROUNDS OF UNIV.OF MANDALAY
23694	10.18730/G2MYF	var. bicolor	Sesbania sesban var. bicolor	Myanmar
23695	10.18730/G2MZG		Sesbania sesban	Uruguay
23697	10.18730/G2N1J	var. nubica	Sesbania sesban var. nubica	Kenya	-0.37	35.93		EGERTON COLLEGE
23698	10.18730/G2N2K	var. nubica	Sesbania sesban var. nubica	Kenya	-0.3	36.1		LAKE NAKURU
23699	10.18730/G2N3M		Sesbania sesban	India
23700	10.18730/G2N5P		Sesbania sesban	India
23701	10.18730/G2N6Q	var. nubica	Sesbania sesban var. nubica	Zimbabwe	-17.827	31.0514	1484	SALISBURY
23702	10.18730/G2N7R		Sesbania sesban	Unknown
23703	10.18730/G2N8S	var. nubica	Sesbania sesban var. nubica	Kenya
23704	10.18730/G2N9T	subsp. sesban	Sesbania sesban subsp. sesban	Unknown
23705	10.18730/G2NAV		Sesbania sesban	Australia
23733	10.18730/G2P5H		Sesbania sesban	Mexico	27.75	-110.5	50	65KM.NW OBREGON - GUAYMAS
23740	10.18730/G2PCR		Sesbania sesban	Australia	-18.515	145.995		LONG POCKET, UBD MAP REF. 33/G10
23742	10.18730/G2PET		Sesbania sesban	Australia	-26	152.5	36	MIVA RD.,ADJACENT TO PORTION 52,GUTCHY PARISH
23752	10.18730/G2PRU		Sesbania sesban	Unknown
